# Supplementary material for: Sequence, Structure, and Functional Space of Drosophila De Novo Proteins
Source: Genome Biol Evol. 2024 Aug 30;16(8):evae176. doi: 10.1093/gbe/evae176 (PMC11363682; doi:10.1093/gbe/evae176)
Supplement: evae176_Supplementary_Data [file evae176_supplementary_data.zip]

Archive with 19 entries (15 files):
- supplementary_figures/
- supplementary_figures/supplementary_figures/
- supplementary_figures/supplementary_figures/.DS_Store
- supplementary_figures/supplementary_figures/Figure_S1.pdf
- supplementary_figures/supplementary_figures/Figure_S2.pdf
- supplementary_figures/supplementary_figures/Figure_S3.pdf
- supplementary_figures/supplementary_figures/Figure_S4.pdf
- supplementary_figures/supplementary_figures/Figure_S5.pdf
- supplementary_figures/supplementary_figures/Figure_S6.pdf
- supplementary_figures/supplementary_figures/Figure_S7.pdf
- supplementary_figures/supplementary_figures/Supp_figures_legends.rtf
- supplementary_figures/__MACOSX/
- supplementary_figures/__MACOSX/supplementary_figures/
- supplementary_figures/__MACOSX/supplementary_figures/._.DS_Store
- supplementary_figures/__MACOSX/supplementary_figures/._Figure_S2.pdf
- supplementary_figures/__MACOSX/supplementary_figures/._Figure_S3.pdf
- supplementary_figures/__MACOSX/supplementary_figures/._Figure_S6.pdf
- supplementary_figures/__MACOSX/supplementary_figures/._Figure_S7.pdf
- supplementary_figures/__MACOSX/supplementary_figures/._Supp_figures_legends.rtf
